# Supplementary material for: Circulatory Neutrophils Exhibit Enhanced Neutrophil Extracellular Trap Formation in Early Puerperium: NETs at the Nexus of Thrombosis and Immunity
Source: Int J Mol Sci. 2021 Dec 20;22(24):13646. doi: 10.3390/ijms222413646 (PMC8704360; doi:10.3390/ijms222413646)
Supplement: Supplementary file 1 [file ijms-22-13646-s001.zip]

Archive with 1 entries (1 files):
- ijms-1456388-supplementary.pdf
